# Supplementary material for: BET Bromodomain Degradation Disrupts Function but Not 3D Formation of RNA Pol2 Clusters
Source: Pharmaceuticals (Basel). 2023 Jan 29;16(2):199. doi: 10.3390/ph16020199 (PMC9966215; doi:10.3390/ph16020199)
Supplement: Supplementary file 1 [file pharmaceuticals-16-00199-s001.zip]

Archive with 1 entries (1 files):
- pharmaceuticals-2065324-supplementary.pdf
